# Supplementary material for: Risk Factors for Medication-Related Osteonecrosis of the Jaw—A Binomial Analysis of Data of Cancer Patients from Craiova and Constanta Treated with Zoledronic Acid
Source: J Clin Med. 2023 May 29;12(11):3747. doi: 10.3390/jcm12113747 (PMC10253558; doi:10.3390/jcm12113747)
Supplement: Supplementary file 1 [file jcm-12-03747-s001.zip]

Archive with 1 entries (1 files):
- jcm-2352218-supplementary.pdf
